# Supplementary material for: Transcriptional Rewiring, Adaptation, and the Role of Gene Duplication in the Metabolism of Ethanol of Saccharomyces cerevisiae
Source: mSystems. 2020 Aug 11;5(4):e00416-20. doi: 10.1128/mSystems.00416-20 (PMC7426151; doi:10.1128/mSystems.00416-20)
Supplement: TABLE S1 [file mSystems.00416-20-st001.csv]

locus	Duplicate	TD t0 YPD	t0E.t0D	d_t0E.t0D
Q0045	par	7.197338151	2.010825703	1
Q0050	par	0.415749298	1.91320872	1
Q0055	par	0.415749298	1.841878118	1
Q0070	par	7.197338151	1.708585402	1
Q0105	par	2.398666227	1.334665936	1
Q0120	par	2.398666227	0.391321545	0
YAL005C	par	0.442992834	0.029099771	0
YAL007C	ohn	0.99001962	-0.872731484	-1
YAL012W	par	1.876034356	-1.832669812	-1
YAL015C	ohn	0.330379263	0.071336459	0
YAL017W	ohn	1.016949963	1.039628801	1
YAL018C	par	4.600743493	3.13715128	1
YAL021C	par	0.862997829	-0.113628714	0
YAL023C	ohn	1.683721325	-0.560968603	0
YAL029C	ohn	0.687687536	0.400200744	0
YAL030W	ohn	0.488618205	0.11460622	0
YAL034C	ohn	1.477415736	0.087426447	0
YAL035W	par	2.815122178	-0.56830998	0
YAL037W	ohn	1.6809132	-0.90336552	-1
YAL038W	ohn	3.984645882	-2.279969838	-1
YAL039C	par	0.786433281	0.595995083	0
YAL042W	par	0.904907751	-0.496779485	0
YAL051W	ohn	0.694311532	0.097819037	0
YAL053W	ohn	3.577360834	0.3514377	0
YAL054C	par	0.929392106	3.743930141	1
YAL056W	ohn	0.576153021	0.471212968	0
YAL060W	par	0.493774214	-0.205168884	0
YAL061W	par	0.493774214	-0.079817506	0
YAL062W	ohn	3.753806604	3.447276441	1
YAL067C	par	5.351805473	4.721003676	1
YAL068C	par	1.203972804	1.840478898	0
YAR002C-A	ohn	1.703974722	-0.213058255	0
YAR027W	par	0.799325681	0.382954366	0
YAR028W	par	0.799325681	-0.352182646	0
YAR031W	par	1.688969788	0.665215339	0
YAR035W	par	0.720157251	5.252188242	1
YAR066W	par	0.355340721	-0.255092788	0
YAR068W	par	0.716136699	0.105120716	0
YAR071W	par	0.552933329	-2.112900078	-1
YBL002W	par	0.39229578	-1.260758244	-1
YBL003C	par	0.469206068	-1.073217569	-1
YBL005W	ohn	0.408104669	-0.495683525	0
YBL005W-B	par	0.631631945	-0.484504436	0
YBL008W	par	0.534365901	0.207693037	0
YBL009W	ohn	0.393360608	-0.441215064	0
YBL011W	par	0.541822892	0.481801067	0
YBL027W	ohn	0.414884056	-1.38846129	-1
YBL030C	ohn	2.691396037	2.024851296	1
YBL032W	par	2.010497948	-0.567313773	0
YBL039C	ohn	0.430160252	-1.586425754	-1
YBL043W	ohn	1.898917024	3.862859277	1
YBL047C	par	0.454583051	0.170795296	0
YBL052C	par	0.812161161	-0.294839532	0
YBL054W	ohn	2.339466209	0.192228258	0
YBL056W	ohn	0.505683749	0.266631796	0
YBL059W	ohn	0.72467166	1.211745409	1
YBL061C	ohn	1.036386531	0.08152464	0
YBL063W	par	0.836850607	0.301578021	0
YBL066C	par	0.767344402	1.570864623	1
YBL067C	ohn	0.584060403	0.425371221	0
YBL068W	ohn	0.361642508	-0.322329351	0
YBL069W	ohn	0.421975924	-0.963304276	-1
YBL072C	ohn	0.628351181	-1.002763915	-1
YBL075C	ohn	3.424572351	0.888215968	1
YBL076C	par	3.202778121	-0.832884818	-1
YBL084C	par	0.668690219	-0.383346517	0
YBL089W	ohn	0.492270943	-0.086202991	0
YBL091C-A	ohn	1.870185333	-0.559056898	0
YBL101C	ohn	1.306793027	1.431898338	1
YBL106C	ohn	0.906759415	0.731322324	0
YBL107W-A	par	4.964591356	1.805407398	0
YBL109W	par	1.260266332	-0.715897637	0
YBR001C	ohn	1.157312606	0.477241661	0
YBR002C	par	3.193874712	-0.734455103	0
YBR010W	par	0.565068096	-0.907295394	-1
YBR011C	par	3.433684088	-0.84356047	-1
YBR014C	ohn	1.368695187	0.86051324	1
YBR015C	par	0.324055718	-0.21302615	0
YBR021W	par	1.672806381	0.875464887	1
YBR024W	ohn	0.490165138	0.571517359	0
YBR025C	par	3.380454188	-0.399939107	0
YBR031W	ohn	1.186413684	-1.148416452	-1
YBR033W	ohn	1.123053268	2.068289841	1
YBR037C	ohn	0.490165138	0.938268008	1
YBR038W	par	1.542167833	0.493479946	0
YBR042C	ohn	1.513592189	-1.208107573	-1
YBR048W	ohn	0.277566803	-1.382594835	-1
YBR049C	ohn	0.937410197	0.377066967	0
YBR050C	ohn	1.449409477	2.684689942	1
YBR054W	ohn	1.76733154	1.53434405	1
YBR056W-A	ohn	2.183358709	0.233281054	0
YBR061C	par	0.296310502	-0.567970458	0
YBR066C	ohn	0.924832787	-0.857552194	-1
YBR068C	ohn	1.002783461	-0.574095965	0
YBR072W	par	1.252230986	1.329927785	1
YBR073W	par	0.908284872	-0.441425945	0
YBR078W	ohn	1.855033806	-0.003220141	0
YBR082C	ohn	2.953207199	-0.657207926	0
YBR084C-A	ohn	0.414884056	-1.060631282	-1
YBR084W	par	0.700664394	-0.980278272	-1
YBR085W	ohn	2.691396037	-2.752743656	-1
YBR089C-A	ohn	0.316342579	0.724725091	0
YBR091C	par	1.778226583	-0.196727787	0
YBR092C	par	0.493427734	-0.711031758	0
YBR093C	par	0.493427734	-0.572974474	0
YBR105C	par	2.439776217	-0.615791341	0
YBR109C	par	2.303368335	0.094180025	0
YBR112C	par	0.640451521	-0.224317052	0
YBR117C	ohn	4.387381002	2.198475661	1
YBR118W	ohn	0.344407586	-0.447633862	0
YBR121C	ohn	2.582286053	-0.23855772	0
YBR127C	par	0.377349683	-0.531313092	0
YBR139W	par	1.108474591	0.637604173	0
YBR140C	ohn	0.619838366	1.212236517	1
YBR145W	ohn	5.002724335	0.292096789	0
YBR147W	ohn	1.708710202	2.398725489	1
YBR148W	ohn	0.378382432	0.966153138	1
YBR150C	ohn	0.752123833	0.32916703	0
YBR151W	par	2.364523907	0.246732859	0
YBR158W	par	0.787979841	0.183570619	0
YBR161W	ohn	2.103456572	-0.869691681	-1
YBR162C	par	0.262928114	0.196060915	0
YBR169C	ohn	2.346321007	0.842226778	1
YBR177C	ohn	1.303984962	-0.073572514	0
YBR181C	ohn	0.250227084	-1.170574441	-1
YBR182C	ohn	1.397165981	0.067483098	0
YBR189W	ohn	2.608688471	-1.143328556	-1
YBR191W	ohn	0.371700075	-1.306389828	-1
YBR195C	par	0.845073211	-0.923701745	-1
YBR197C	ohn	0.746902298	-0.128571051	0
YBR198C	par	1.780566064	-0.270505724	0
YBR202W	par	0.233488555	0.324251325	0
YBR205W	par	1.159537046	-0.057718848	0
YBR207W	par	1.136488432	0.660701208	0
YBR210W	ohn	1.188278642	-0.094462513	0
YBR214W	ohn	0.895444729	0.120951537	0
YBR218C	ohn	0.547318852	-0.079047294	0
YBR219C	par	3.076415057	-0.497239203	0
YBR220C	par	3.076415057	-0.053685407	0
YBR230W-A	ohn	0.412201449	0.69859862	0
YBR233W	par	2.010497948	-0.695152876	0
YBR238C	ohn	0.520981987	-2.353803242	-1
YBR240C	par	1.522925843	1.189921853	1
YBR242W	ohn	0.473161295	-0.680243412	0
YBR249C	par	0.631033646	-0.152044345	0
YBR260C	par	0.507504842	-0.260352334	0
YBR263W	par	0.331083219	-0.305991975	0
YBR267W	par	1.539240521	-0.235329898	0
YBR271W	par	0.722482703	-0.891409845	-1
YBR273C	ohn	0.422633226	0.200802479	0
YBR281C	par	1.886608793	-0.764407828	-1
YBR284W	ohn	0.428125014	-0.021930103	0
YBR286W	par	3.484338618	0.134893902	0
YBR291C	par	1.441750369	0.065938983	0
YBR297W	par	1.357869645	1.426887674	1
YBR300C	par	1.635682934	0.124895059	0
YBR302C	par	1.840690093	0.825022056	0
YCL001W-B	ohn	1.377010868	0.101299717	0
YCL011C	ohn	0.696607798	-0.387689601	0
YCL024W	ohn	0.884066439	0.34499694	0
YCL026C-A	par	1.449292871	-0.707696192	0
YCL026C-B	par	1.449292871	0.781723346	1
YCL035C	ohn	0.321039544	0.682491259	0
YCL037C	ohn	1.840016003	-1.248801132	-1
YCL040W	ohn	1.380169961	0.763274348	1
YCL043C	ohn	2.244489109	-0.15142707	0
YCL048W	ohn	0.351890834	1.262829821	1
YCL048W-A	ohn	6.332223331	2.464036135	1
YCL050C	ohn	1.796574131	-1.286180282	-1
YCL051W	ohn	0.272407884	-0.232097208	0
YCL054W	par	0.296310502	-0.476788569	0
YCL057W	par	1.727232497	0.491275737	0
YCL068C	par	0.256217619	4.773465388	0
YCL069W	par	4.706070512	2.081317372	0
YCL073C	par	4.454347296	0.688987446	0
YCR005C	ohn	0.385375693	0.980873258	1
YCR010C	ohn	1.052468646	2.757409321	1
YCR018C	par	4.431812691	-0.346759137	0
YCR018C-A	par	0.993722472	-0.409186249	0
YCR024C	par	2.925096524	-0.08369604	0
YCR024C-A	ohn	0.946193254	0.271798529	0
YCR026C	ohn	0.441499832	0.234528492	0
YCR031C	ohn	1.751145242	-1.221437871	-1
YCR036W	par	2.014473473	0.275009346	0
YCR037C	ohn	0.690860719	0.903193339	1
YCR038C	par	0.256217619	0.446169484	0
YCR048W	ohn	1.247062154	-0.906014041	-1
YCR052W	ohn	0.965347349	-0.524964748	0
YCR059C	par	1.146001711	-0.030134122	0
YCR061W	par	0.883850867	-0.027513016	0
YCR067C	ohn	0.457383496	0.204862441	0
YCR069W	ohn	0.442197449	0.09921341	0
YCR072C	par	0.688280986	-0.728801696	0
YCR073W-A	ohn	0.582874255	0.497880109	0
YCR075W-A	ohn	1.454459133	-0.306916552	0
YCR091W	ohn	1.402736832	1.500062914	1
YCR092C	par	1.081261924	0.151870529	0
YCR094W	ohn	0.473600689	-0.04543924	0
YCR098C	par	5.640246795	4.602272623	1
YCR102C	par	0.490857466	0.86352204	1
YCR105W	par	4.272919234	0.599356969	0
YCR106W	par	0.437010777	0.675415914	0
YDL010W	ohn	1.368695187	0.090529914	0
YDL021W	ohn	0.394298302	0.923355077	1
YDL022W	ohn	2.34708425	-0.173208008	0
YDL025C	par	0.391809772	0.676363938	0
YDL036C	ohn	0.255364779	-0.381608006	0
YDL037C	par	2.450900282	-2.178543694	-1
YDL042C	ohn	1.660154443	0.433657783	0
YDL049C	par	2.449726193	2.142353608	1
YDL055C	par	2.927450584	-0.08924893	0
YDL056W	par	0.431780514	-0.150315477	0
YDL061C	ohn	0.232136622	-1.038643523	-1
YDL070W	ohn	0.336241918	-0.103861765	0
YDL075W	ohn	1.038907255	-1.032644742	-1
YDL078C	par	0.607507788	1.111990238	1
YDL079C	ohn	0.426818672	1.045720504	1
YDL081C	par	0.808677255	-0.925351967	-1
YDL082W	ohn	0.986944216	-1.781494233	-1
YDL085W	ohn	3.466439151	3.60206997	1
YDL088C	ohn	0.843873268	-0.288470403	0
YDL090C	par	0.370050843	0.199551691	0
YDL093W	par	1.98829857	-0.187648387	0
YDL095W	par	1.98829857	-0.336999	0
YDL102W	par	0.844125489	0.182245043	0
YDL104C	par	1.846954138	0.314753543	0
YDL109C	ohn	0.273490496	-0.001928163	0
YDL113C	par	0.768906321	0.494407772	0
YDL114W	par	3.030547586	1.105014133	1
YDL125C	par	2.437145374	-0.389052029	0
YDL126C	par	3.051589474	0.18674401	0
YDL128W	par	0.893450563	0.469135867	0
YDL130W	par	0.808677255	-0.764928442	-1
YDL132W	par	1.30686434	0.010811726	0
YDL133C-A	ohn	0.481261856	-0.190663932	0
YDL134C	ohn	0.347498458	0.228524928	0
YDL136W	ohn	0.914849715	-1.179508237	-1
YDL137W	ohn	0.447038578	0.601825882	0
YDL138W	ohn	0.465308184	-0.053527139	0
YDL140C	par	0.698875477	0.460513943	0
YDL155W	ohn	0.656862837	-0.268642693	0
YDL161W	ohn	0.34394593	-0.569607985	0
YDL164C	par	0.841128463	-0.497585921	0
YDL175C	ohn	0.428928991	0.319345051	0
YDL177C	par	1.146001711	-0.588286977	0
YDL178W	par	1.832296807	0.422524486	0
YDL184C	ohn	0.481261856	-1.038586338	-1
YDL185W	par	3.459352612	-0.223284648	0
YDL188C	ohn	0.347498458	-0.418504875	0
YDL191W	ohn	0.914849715	-1.065260746	-1
YDL192W	ohn	0.447038578	-0.623842111	0
YDL194W	ohn	0.465308184	1.344669068	1
YDL204W	ohn	1.48968753	1.734582161	1
YDL208W	par	0.640475284	-0.857290144	-1
YDL211C	ohn	1.394730672	-1.122226556	-1
YDL214C	ohn	0.434242359	0.711228587	0
YDL216C	par	1.878019741	0.023179289	0
YDL222C	ohn	1.17073262	1.268996338	1
YDL223C	ohn	1.144321639	0.947562048	1
YDL225W	par	0.547451889	-0.300192058	0
YDL226C	ohn	2.282889288	-0.76507576	-1
YDL227C	par	3.459352612	-0.033157178	0
YDL229W	ohn	0.546585875	-1.299581106	-1
YDL230W	par	0.4690559	0.01973808	0
YDL234C	par	0.482133119	1.080287966	1
YDL239C	ohn	0.664132297	0.798736831	1
YDL243C	par	0.432897478	0.561512025	0
YDL246C	par	0.405465108	2.765141126	1
YDL247W	par	1.076252497	0.684421093	0
YDL248W	par	0.266175867	0.554879157	0
YDR001C	ohn	1.157312606	0.636392991	0
YDR011W	par	2.866357034	-0.558330323	0
YDR012W	ohn	1.186413684	-1.209832974	-1
YDR018C	ohn	1.513592189	1.397782991	1
YDR023W	par	3.033699894	-0.523390362	0
YDR025W	ohn	0.277566803	-1.435875619	-1
YDR026C	ohn	0.937410197	-0.504217374	0
YDR028C	ohn	1.449409477	0.678630418	0
YDR033W	ohn	1.76733154	-0.035425685	0
YDR034W-B	ohn	2.183358709	1.790858221	1
YDR035W	par	0.631033646	-0.088594715	0
YDR037W	par	2.267477088	-1.376129155	-1
YDR043C	ohn	0.924832787	-0.540092937	0
YDR046C	ohn	1.002783461	-1.127980334	-1
YDR055W	ohn	1.855033806	1.780748861	1
YDR059C	ohn	2.953207199	1.311466899	1
YDR069C	ohn	0.366683364	0.10989846	0
YDR077W	ohn	1.314492417	1.051408282	1
YDR085C	ohn	0.354490174	1.456126703	1
YDR096W	ohn	0.513073255	0.45760204	0
YDR097C	par	1.081261924	0.389543716	0
YDR098C	ohn	0.791728959	-0.486483612	0
YDR098C-B	par	4.927253685	0.460936775	0
YDR099W	ohn	0.797897331	0.398611007	0
YDR107C	ohn	1.325834215	-0.150798647	0
YDR109C	par	0.255088864	0.115618678	0
YDR111C	ohn	0.896767548	1.035817703	1
YDR122W	ohn	0.521520425	0.315043803	0
YDR125C	ohn	1.82305096	1.064727537	1
YDR126W	par	0.390103387	0.284045205	0
YDR128W	par	1.099542176	0.825158403	1
YDR131C	par	0.991913191	0.383113924	0
YDR132C	ohn	1.37773748	0.386043231	0
YDR135C	par	1.219107398	0.068971853	0
YDR144C	ohn	1.111132151	-1.634499939	-1
YDR146C	ohn	0.404725594	0.31611977	0
YDR148C	par	0.75661794	2.329239746	1
YDR151C	ohn	0.295713042	0.268668577	0
YDR155C	par	2.033651812	-0.467923198	0
YDR171W	par	1.252230986	0.246601602	0
YDR178W	ohn	1.183353517	2.434278547	1
YDR185C	ohn	1.206789919	-0.45098787	0
YDR189W	par	0.794143807	-0.64756908	0
YDR191W	par	1.011228444	-0.680368893	0
YDR192C	par	1.012782467	-0.759307575	-1
YDR197W	par	1.000737987	0.149655146	0
YDR206W	ohn	1.301230772	0.008426874	0
YDR210W-B	par	1.288857358	-0.242372751	0
YDR211W	par	2.927450584	-0.348504335	0
YDR213W	ohn	0.845813897	-2.091970143	-1
YDR222W	ohn	0.491811699	-1.334913219	-1
YDR223W	ohn	1.066174129	1.128242451	1
YDR224C	par	0.39229578	-0.902395635	-1
YDR225W	par	0.469206068	-0.192836622	0
YDR226W	par	3.28645877	-0.418375322	0
YDR233C	ohn	1.48968753	-0.900595094	-1
YDR234W	par	1.984524981	-0.14975844	0
YDR244W	par	2.149096245	0.135138019	0
YDR247W	ohn	0.919138364	-0.488231626	0
YDR252W	ohn	3.942655912	-0.641903079	0
YDR253C	ohn	0.268237549	-1.062948591	-1
YDR256C	par	1.534283955	1.67831019	1
YDR258C	par	1.333587242	0.074094964	0
YDR259C	ohn	0.47919024	0.914875448	1
YDR263C	ohn	0.392806584	0.257772787	0
YDR264C	ohn	0.869238571	0.301280113	0
YDR272W	ohn	0.341649922	0.522753339	0
YDR273W	ohn	1.85091494	0.169276822	0
YDR277C	ohn	1.69108686	-0.274721709	0
YDR283C	par	1.800944085	0.694063072	0
YDR284C	par	0.813146618	0.028986607	0
YDR292C	par	0.42451842	-0.471624521	0
YDR293C	par	0.383426124	0.499873819	0
YDR294C	par	0.552689656	0.06266409	0
YDR295C	par	0.651487635	-0.453807525	0
YDR297W	par	1.523104739	-0.896957205	-1
YDR303C	ohn	0.68042375	-0.385778992	0
YDR304C	ohn	1.377868306	-0.159713282	0
YDR305C	par	2.437145374	-0.130841679	0
YDR309C	ohn	0.436573076	-0.63909988	0
YDR326C	ohn	0.466836785	-0.243308191	0
YDR334W	par	0.640489599	0.812217836	1
YDR338C	par	0.974667027	-0.001196495	0
YDR339C	par	0.7904483	-0.427233303	0
YDR341C	ohn	2.236319688	-0.530422925	0
YDR342C	ohn	0.711729322	-1.140186529	-1
YDR345C	ohn	1.104811872	-3.406754643	-1
YDR347W	par	0.324149079	0.708961128	0
YDR348C	ohn	0.35288355	-0.248682241	0
YDR351W	ohn	0.589153284	-0.041539008	0
YDR353W	ohn	2.420071011	-0.911183988	-1
YDR358W	ohn	0.564844237	0.490073888	0
YDR368W	ohn	1.048741329	-0.10917035	0
YDR379W	ohn	0.569261129	0.397280954	0
YDR382W	par	0.514271931	-1.160498596	-1
YDR389W	ohn	0.650194216	-0.041463166	0
YDR390C	par	0.722645103	-0.19887318	0
YDR391C	par	2.007456768	-0.497213959	0
YDR395W	par	0.753740122	-0.531851836	0
YDR399W	par	1.04224763	-0.283150579	0
YDR404C	par	0.957779074	-0.469458205	0
YDR406W	ohn	2.194808002	-0.042091742	0
YDR409W	ohn	0.390986988	-0.233450537	0
YDR415C	par	3.484338618	-0.47409447	0
YDR417C	par	0.664196134	-1.626543054	0
YDR418W	ohn	0.443200656	-0.932537886	-1
YDR420W	par	1.251902481	0.693022587	0
YDR423C	ohn	0.29161784	0.450114244	0
YDR425W	par	0.768906321	-0.122358828	0
YDR430C	par	0.681655507	0.730710811	0
YDR435C	par	1.359311213	0.366644706	0
YDR436W	ohn	1.893464599	1.234035347	1
YDR438W	ohn	1.268339054	-0.041583969	0
YDR441C	ohn	1.175232015	0.181340328	0
YDR447C	ohn	0.736283321	-0.683791601	0
YDR450W	ohn	0.241348075	-1.279154409	-1
YDR451C	ohn	0.720996186	0.02093502	0
YDR453C	ohn	4.146354857	0.577012966	0
YDR457W	par	1.180160607	0.624275122	0
YDR458C	ohn	0.691894731	0.194634727	0
YDR461W	par	1.346382751	-0.454117151	0
YDR471W	ohn	0.956401184	-1.080816074	-1
YDR479C	par	0.549196461	0.430620779	0
YDR480W	ohn	0.972630297	-0.547978807	0
YDR483W	ohn	0.936527119	-0.233350867	0
YDR490C	ohn	0.502289197	0.589244453	0
YDR492W	ohn	1.416950139	0.516104503	0
YDR497C	ohn	1.467715162	1.168643877	1
YDR501W	ohn	0.765657026	-0.728867284	0
YDR502C	ohn	0.881830422	-0.901029733	-1
YDR503C	par	0.813146618	-0.233231811	0
YDR505C	ohn	1.11619689	0.974856576	1
YDR507C	ohn	0.884066439	0.309611198	0
YDR513W	ohn	0.321039544	0.175548485	0
YDR515W	ohn	1.840016003	0.580351349	0
YDR516C	ohn	1.380169961	-0.97594695	-1
YDR518W	ohn	2.244489109	-0.837145547	-1
YDR519W	par	2.248858823	-0.036910438	0
YDR522C	ohn	0.351890834	0.152661568	0
YDR523C	par	1.834379454	0.883740585	1
YDR524C	par	0.45639198	-0.035347934	0
YDR524C-B	ohn	6.332223331	-0.674954764	0
YDR528W	ohn	0.272407884	-1.32079156	-1
YDR530C	ohn	1.796574131	1.329329357	1
YDR534C	par	3.206388968	1.643035076	1
YDR541C	par	2.178733456	-0.008198398	0
YDR543C	par	2.564949357	2.039195061	0
YDR544C	par	1.260266332	0.584888849	0
YEL006W	ohn	0.529508983	-0.008326742	0
YEL007W	par	2.086573132	-0.632816263	0
YEL013W	par	0.550990645	0.04529807	0
YEL016C	ohn	0.441499832	-0.188722431	0
YEL017C-A	ohn	0.946193254	-0.982860651	-1
YEL020C	par	2.46632333	0.582669493	0
YEL022W	ohn	0.689486123	-0.517034135	0
YEL026W	par	0.640475284	-1.418053216	-1
YEL027W	par	1.55997686	-0.677073748	0
YEL029C	par	0.508744443	-0.628982945	0
YEL030W	ohn	4.712504675	0.161672071	0
YEL031W	par	1.81350119	-0.63604461	0
YEL034W	ohn	0.587552226	0	0
YEL036C	par	0.320707295	-0.383426249	0
YEL039C	ohn	0.483658662	-1.099877902	-1
YEL040W	par	2.765169869	-2.345050351	-1
YEL041W	ohn	1.33356723	1.016131148	1
YEL042W	par	1.048671133	-0.268726258	0
YEL047C	ohn	0.847163448	-0.46475081	0
YEL049W	par	1.065460081	0.899526138	1
YEL053W-A	par	0.664196134	-0.256777958	0
YEL054C	ohn	0.443200656	-1.023366919	-1
YEL056W	par	0.845073211	-0.13113515	0
YEL060C	ohn	3.718051691	0.364268539	0
YEL061C	par	0.836850607	-0.115363956	0
YEL063C	ohn	2.663087158	-0.126704168	0
YEL066W	par	2.204386629	0.907027733	1
YEL069C	par	0.231900508	0.870324687	1
YEL070W	par	0.502314934	1.675801776	1
YEL071W	par	1.832296807	-1.514582569	-1
YER001W	par	0.635566973	-0.633534479	0
YER005W	par	1.048671133	-0.535072036	0
YER006W	par	0.728099926	-0.173387985	0
YER013W	par	1.482752888	-0.239121365	0
YER017C	par	0.300831961	0.630342245	0
YER019C-A	ohn	0.245263697	-0.304214195	0
YER020W	par	0.717740723	0.558192191	0
YER024W	par	0.720157251	3.819963936	1
YER027C	ohn	0.788653972	-0.471572929	0
YER028C	ohn	0.595977512	0.457516564	0
YER031C	ohn	0.486208482	-0.229878768	0
YER035W	ohn	0.95206097	0.32127599	0
YER036C	par	0.896320651	-0.627984554	0
YER037W	ohn	1.069949903	-0.851929819	-1
YER039C	ohn	2.629064409	-0.605019976	0
YER045C	ohn	1.182466599	0.028166822	0
YER047C	par	1.02909824	0.606211281	0
YER048C	par	0.512678533	0.004312503	0
YER053C	par	0.338025636	0.600042231	0
YER054C	ohn	0.486324557	0.13825911	0
YER056C	par	1.700023228	-0.291973806	0
YER056C-A	ohn	0.344134128	-1.409971628	-1
YER057C	ohn	1.391442036	-0.15073679	0
YER059W	ohn	0.388967948	-0.156818068	0
YER060W-A	par	1.700023228	0.256633013	0
YER062C	ohn	0.700549689	-0.030864247	0
YER064C	ohn	0.526895245	-0.597359279	0
YER065C	par	1.352469383	5.461301415	1
YER066W	par	0.749482629	0.363587668	0
YER067W	ohn	4.913723833	0.282077386	0
YER070W	ohn	2.807293388	0.128300744	0
YER073W	par	1.168395873	-1.277289275	-1
YER074W	ohn	0.618858908	-1.028452099	-1
YER078C	par	0.459396003	-0.023406987	0
YER081W	ohn	0.311192452	0.383830997	0
YER086W	par	1.838481345	-0.580405962	0
YER087C-B	ohn	0.245263697	-0.915288774	-1
YER088C	ohn	2.339466209	-0.002896225	0
YER089C	ohn	0.505683749	-0.059155733	0
YER093C-A	ohn	0.72467166	0.521135099	0
YER095W	par	1.982211238	0.578337854	0
YER096W	ohn	1.036386531	1.322511487	1
YER098W	ohn	0.584060403	0.377832096	0
YER099C	ohn	0.361642508	0.041894339	0
YER101C	ohn	0.421975924	0.431095994	0
YER102W	ohn	0.628351181	-1.323887332	-1
YER103W	ohn	3.424572351	0.058626774	0
YER110C	par	0.847050115	-0.89285714	-1
YER111C	par	0.431780514	0.739529042	1
YER119C	ohn	0.492270943	0.487694287	0
YER120W	ohn	1.870185333	-0.623449473	0
YER125W	par	1.180160607	0.071641742	0
YER131W	ohn	0.772259172	-1.468793933	-1
YER132C	ohn	0.667403408	-0.10584534	0
YER136W	par	0.780202612	0.352863718	0
YER138W-A	par	4.964591356	-0.278029745	0
YER144C	ohn	0.366683364	0.484105783	0
YER145C	par	1.136488432	0.105629915	0
YER150W	ohn	1.314492417	0.887659098	1
YER155C	par	0.507504842	0.305294382	0
YER158C	ohn	0.354490174	0.559733222	0
YER160C	par	5.132852927	0.123169834	0
YER169W	ohn	0.513073255	0.157977612	0
YER170W	par	3.28645877	0.649290905	0
YER171W	par	0.740396822	-0.297264454	0
YER172C	par	0.229322437	0.403746757	0
YER174C	ohn	0.791728959	-0.477000016	0
YER176W	par	0.858941229	-0.642788403	0
YER177W	ohn	0.797897331	-0.481106772	0
YER179W	par	1.982211238	0.889859065	1
YER188C-A	par	2.564949357	1.496021308	0
YFL004W	ohn	0.607257304	-0.04103234	0
YFL005W	par	0.598635576	-0.005980018	0
YFL008W	par	0.396384035	-0.101675547	0
YFL009W	par	0.749482629	0.112213387	0
YFL011W	par	6.59266295	2.071277383	1
YFL017W-A	par	0.4367928	0.554731351	0
YFL018C	ohn	1.229697785	1.41638502	1
YFL034C-A	ohn	5.113615744	-1.187752106	-1
YFL038C	par	0.598635576	0.362560988	0
YFL039C	par	5.02269062	-0.456434404	0
YFL041W	par	2.420953191	0.779210614	1
YFL048C	ohn	2.221634351	-0.193316193	0
YFL049W	par	0.653189578	0.354386889	0
YFL050C	par	1.393524686	0.644395957	0
YFL053W	par	2.39036915	0.64872519	0
YFL054C	par	1.462732621	1.136242922	1
YFL058W	par	0.965080896	3.354869591	1
YFL059W	par	0.463908704	2.441525822	1
YFL060C	par	0.431344556	1.684115411	1
YFL061W	par	0.565807758	1.753919133	1
YFL062W	par	4.045568941	1.790398722	1
YFR004W	par	1.878019741	-0.007100027	0
YFR006W	par	0.459396003	0.790645329	1
YFR009W	par	0.896320651	-0.66130259	0
YFR012W	ohn	3.41385385	1.297602172	1
YFR013W	ohn	1.028631902	-0.170577802	0
YFR014C	ohn	0.945305069	0.28855737	0
YFR015C	ohn	0.847232414	-1.494502067	-1
YFR017C	ohn	3.758920612	0.648002843	0
YFR022W	ohn	0.501500476	0.355238156	0
YFR023W	ohn	0.898101453	2.065404983	1
YFR024C-A	ohn	0.415288613	0.141803867	0
YFR030W	par	0.82289295	-0.337570035	0
YFR031C-A	ohn	0.600442251	-1.563238266	-1
YFR037C	par	0.374546122	-0.411782127	0
YFR039C	ohn	0.815931909	-0.25090484	0
YFR040W	ohn	1.544713455	0.911132669	1
YFR044C	par	1.886608793	0.439052814	0
YFR053C	ohn	0.468262427	-0.23271103	0
YGL002W	ohn	1.703974722	0.351100696	0
YGL003C	par	0.282698305	0.25832834	0
YGL008C	par	5.662398431	0.005538792	0
YGL009C	par	1.984524981	-1.22615501	-1
YGL012W	par	1.086185547	-0.518354936	0
YGL013C	ohn	0.408104669	0.487777303	0
YGL014W	par	0.263564421	0.025646651	0
YGL021W	ohn	0.393360608	-0.141631477	0
YGL038C	par	0.68795088	-0.217279325	0
YGL039W	par	0.576766236	-0.31696137	0
YGL049C	ohn	1.060316328	-0.189554278	0
YGL053W	par	1.688969788	0.303442691	0
YGL054C	ohn	1.188278642	-0.136307207	0
YGL056C	ohn	0.895444729	0.944281728	1
YGL058W	par	0.242671126	-0.731331626	0
YGL059W	par	0.272344282	0.367523238	0
YGL062W	ohn	0.547318852	2.934573512	1
YGL063W	ohn	1.135810731	-0.078672452	0
YGL065C	par	0.422186759	-0.444910769	0
YGL071W	ohn	0.444946792	0.042940768	0
YGL075C	ohn	0.80546469	-0.123427043	0
YGL076C	ohn	2.540254032	-1.143027485	-1
YGL077C	par	2.399891109	-0.300054327	0
YGL078C	par	0.476844684	0.005232509	0
YGL082W	ohn	1.363198701	-0.390470193	0
YGL084C	ohn	2.282805098	-0.035121704	0
YGL089C	ohn	3.358070672	-0.05315182	0
YGL091C	par	0.379825262	-0.267848461	0
YGL095C	par	0.794143807	0.293611531	0
YGL096W	ohn	1.39150071	1.467444683	1
YGL100W	par	1.067913235	-0.258725911	0
YGL101W	ohn	0.473161295	-0.949611115	-1
YGL107C	ohn	0.520981987	0.054313772	0
YGL116W	par	0.282698305	0.29837215	0
YGL119W	ohn	0.412201449	-0.434904098	0
YGL120C	par	1.482752888	-1.370539349	-1
YGL125W	par	0.604947781	-0.352124664	0
YGL133W	ohn	1.006637258	0.462740962	0
YGL134W	ohn	0.444056704	0.085343858	0
YGL135W	ohn	0.315042278	-0.830133485	-1
YGL139W	ohn	1.007711168	-0.039580947	0
YGL144C	ohn	0.273490496	-0.483827124	0
YGL147C	par	1.698059624	-1.90341092	-1
YGL150C	par	0.640489599	0.548252566	0
YGL157W	par	0.576766236	-3.328926552	-1
YGL158W	ohn	2.619766739	-0.923613918	-1
YGL160W	par	0.326165154	-0.048341059	0
YGL163C	par	0.908284872	0.163781745	0
YGL166W	ohn	1.384025191	-0.630220213	0
YGL173C	par	0.827366501	0.599635482	0
YGL178W	par	0.263564421	-0.370713934	0
YGL184C	par	1.876034356	-1.329928057	-1
YGL185C	par	0.562687862	-0.109303457	0
YGL189C	ohn	0.772259172	-1.051368775	-1
YGL194C	par	0.471992384	-0.288992177	0
YGL197W	ohn	0.667403408	0.676628133	0
YGL202W	par	1.057217955	-0.659055289	0
YGL208W	ohn	0.788653972	1.507607955	1
YGL209W	ohn	0.595977512	0.677288093	0
YGL210W	ohn	0.486208482	-0.542358267	0
YGL222C	ohn	0.95206097	0.01683265	0
YGL224C	ohn	1.069949903	-0.774685357	-1
YGL225W	ohn	2.629064409	-1.480347525	-1
YGL228W	ohn	0.815931909	-0.204532852	0
YGL229C	ohn	1.544713455	0.498872601	0
YGL245W	par	1.227939643	-0.564790001	0
YGL247W	par	0.393135496	-0.19800757	0
YGL253W	ohn	0.468262427	-1.679776152	-1
YGL254W	par	0.464094771	0.04293917	0
YGL255W	par	0.295618657	0.154028614	0
YGL257C	par	0.669958567	0.180977881	0
YGL258W	par	1.223020999	0.608540991	0
YGL261C	par	1.203972804	2.546825577	1
YGR003W	par	1.30686434	-0.530375085	0
YGR004W	ohn	0.666354469	-0.541873933	0
YGR007W	par	0.302530976	-0.466612655	0
YGR008C	ohn	1.809306645	0.092151377	0
YGR009C	par	1.967966729	-0.129386414	0
YGR010W	ohn	1.272583821	0.535810766	0
YGR012W	par	2.241392146	-0.520229633	0
YGR014W	par	1.251902481	0.312721137	0
YGR023W	ohn	1.190420933	-0.294760435	0
YGR027C	ohn	1.095127306	-1.052562182	-1
YGR029W	par	0.746114496	-0.00036579	0
YGR032W	ohn	1.770451519	1.846252129	1
YGR034W	ohn	0.643970156	-1.252562399	-1
YGR035C	ohn	2.151646382	-3.896411387	-1
YGR038C-B	par	4.927253685	2.046342468	0
YGR038W	ohn	1.686390371	-0.313212776	0
YGR041W	ohn	0.22581728	-0.02310475	0
YGR043C	ohn	3.600413494	4.374335979	1
YGR049W	ohn	0.692984234	0.22188881	0
YGR055W	par	2.278217337	-0.664164594	0
YGR059W	par	3.650775441	0.556112021	0
YGR060W	par	1.523104739	-1.141142954	-1
YGR065C	par	5.351805473	-0.110506435	0
YGR066C	par	2.439776217	0.733488598	0
YGR070W	ohn	0.764758786	0.014652123	0
YGR071C	ohn	0.544770744	-0.373143732	0
YGR085C	ohn	0.513840818	-1.118380769	-1
YGR086C	par	0.826111044	0.15590924	0
YGR088W	par	1.534283955	0.570968358	0
YGR092W	ohn	0.486348877	0.167032571	0
YGR109C	ohn	0.986116719	-0.295192	0
YGR118W	ohn	0.424159068	-1.087169636	-1
YGR121C	ohn	0.461309749	-0.402919631	0
YGR131W	ohn	4.201035619	-0.685000389	0
YGR135W	par	0.275847754	0.105094294	0
YGR136W	ohn	0.858112328	-0.466234146	0
YGR138C	ohn	0.649944973	-1.974129697	-1
YGR141W	ohn	0.452626252	-0.121965226	0
YGR142W	ohn	1.642547403	0.096609717	0
YGR143W	ohn	1.206247162	0.506545123	0
YGR155W	par	2.241392146	-0.815568287	-1
YGR159C	par	1.093921076	-1.264382941	-1
YGR161C-D	par	5.132852927	0.538152782	0
YGR162W	ohn	1.060316328	-0.828948398	-1
YGR169C-A	ohn	1.649591909	-1.007001457	-1
YGR170W	par	0.241641446	0.284181527	0
YGR171C	par	2.551834971	0.348860399	0
YGR180C	ohn	0.344632514	-0.229487117	0
YGR184C	par	1.665763716	0.505056071	0
YGR188C	ohn	0.931516534	-0.530787086	0
YGR192C	ohn	2.256253032	-1.328851538	-1
YGR197C	ohn	1.511955389	0.683270297	0
YGR202C	par	0.302530976	-0.135853073	0
YGR203W	par	0.680007964	0.417810002	0
YGR204W	par	0.700664394	-0.235626021	0
YGR221C	ohn	0.282359691	0.736155097	0
YGR230W	ohn	0.641042569	1.356785641	1
YGR233C	par	0.424736396	0.477321848	0
YGR238C	ohn	0.716619578	0.310686524	0
YGR239C	ohn	0.659107268	1.032908484	1
YGR241C	ohn	0.302399136	0.462304036	0
YGR243W	ohn	0.32115106	0.546917117	0
YGR248W	ohn	0.245545781	-0.239036233	0
YGR249W	par	1.703120737	-0.891904373	-1
YGR254W	ohn	1.750034538	0.581628765	0
YGR256W	ohn	3.403628081	1.790860936	1
YGR264C	par	2.551834971	-1.271640009	-1
YGR271W	par	0.229322437	0.151245551	0
YGR273C	ohn	5.416678939	-0.292767158	0
YGR279C	ohn	0.63911546	1.030635647	1
YGR283C	ohn	0.316282068	-0.004906785	0
YGR293C	par	1.635682934	-0.782034163	0
YGR294W	par	1.065460081	-0.414829191	0
YHL001W	ohn	1.062870166	-0.891793743	-1
YHL012W	ohn	4.937633725	0.042356793	0
YHL014C	par	3.380454188	-0.247136311	0
YHL017W	ohn	0.758987513	-0.780608262	-1
YHL034C	ohn	4.749367955	0.055629636	0
YHL035C	ohn	0.953500158	1.259889282	1
YHL036W	par	2.278217337	-1.693276306	-1
YHL045W	par	2.797859385	-0.065662429	0
YHR005C	par	0.717740723	-0.044372057	0
YHR005C-A	par	1.778226583	0.349595722	0
YHR007C	par	1.050205769	-0.872730733	-1
YHR010W	ohn	0.956401184	-1.288254915	-1
YHR011W	par	3.033699894	0.059784371	0
YHR013C	par	0.732209418	-0.619226889	0
YHR015W	ohn	0.898101453	1.535763996	1
YHR016C	ohn	0.415288613	0.252053485	0
YHR019C	par	2.925096524	-0.575466688	0
YHR021C	ohn	2.224521813	-1.262264433	-1
YHR024C	par	0.246581121	0.697187382	0
YHR028C	par	0.261856836	0.380663878	0
YHR030C	ohn	1.546555597	-0.374163303	0
YHR032W	par	0.974667027	-0.277889542	0
YHR035W	par	3.664188221	-0.06105747	0
YHR036W	par	0.393135496	-0.158582486	0
YHR042W	par	0.82289295	-0.047950278	0
YHR043C	par	1.758131553	0.526723011	0
YHR044C	par	1.758131553	0.024768606	0
YHR047C	ohn	0.868770793	0.088838611	0
YHR050W	par	0.749555576	0.873046231	1
YHR056C	ohn	0.68042375	-0.093186532	0
YHR057C	ohn	1.377868306	0.583981059	0
YHR061C	ohn	0.436573076	-0.404647784	0
YHR063C	par	1.000737987	-1.077620765	-1
YHR065C	par	0.585592736	-0.53023555	0
YHR080C	ohn	0.466836785	0.843384915	1
YHR091C	ohn	2.236319688	0.254082659	0
YHR092C	ohn	0.711729322	-3.193296354	-1
YHR096C	ohn	1.104811872	1.258781587	1
YHR097C	ohn	0.35288355	0.253862718	0
YHR102W	par	1.834379454	0.37202225	0
YHR103W	ohn	0.589153284	0.078987163	0
YHR106W	ohn	2.420071011	0.224303284	0
YHR107C	par	3.650775441	-0.169937452	0
YHR108W	ohn	0.564844237	-0.578997136	0
YHR113W	par	0.254986951	0.547824224	0
YHR115C	ohn	0.435033799	-0.23343766	0
YHR117W	ohn	1.233064967	0.237616784	0
YHR123W	ohn	0.784721153	-1.123223693	-1
YHR128W	par	1.877433537	-1.428717282	-1
YHR129C	par	5.02269062	-0.317412332	0
YHR131C	ohn	1.096596102	0.363056683	0
YHR132W-A	ohn	0.703377232	0.510850857	0
YHR133C	ohn	0.362525154	-0.986155426	-1
YHR135C	ohn	0.368844187	-0.383782738	0
YHR137W	par	1.057217955	1.621126615	1
YHR139C	ohn	2.686053255	-0.51669098	0
YHR141C	ohn	0.661751049	-1.080984318	-1
YHR145C	par	1.989369719	-0.558972506	0
YHR146W	ohn	0.670633097	-0.59583946	0
YHR149C	ohn	0.282359691	0.258441165	0
YHR150W	par	0.549196461	0.802269061	1
YHR152W	ohn	0.641042569	0.334393031	0
YHR158C	ohn	0.716619578	0.040373879	0
YHR160C	ohn	0.659107268	0.705589236	0
YHR161C	ohn	0.302399136	0.467350931	0
YHR162W	ohn	0.32115106	-0.219894604	0
YHR163W	ohn	0.245545781	-1.569205169	-1
YHR166C	par	0.668690219	-0.198656533	0
YHR169W	par	0.585592736	-0.755335835	-1
YHR174W	ohn	1.750034538	-3.047042139	-1
YHR177W	par	2.086573132	0.15406466	0
YHR178W	par	0.720071804	-0.18211434	0
YHR179W	par	4.610525539	-1.189198955	-1
YHR183W	ohn	3.403628081	-2.215761187	-1
YHR194W	par	0.714167742	0.711540879	0
YHR198C	par	1.105712281	0.947443737	1
YHR199C	par	1.105712281	0.404819324	0
YHR204W	par	0.242442802	-0.685645865	0
YHR208W	ohn	1.651286361	-1.511369521	-1
YHR210C	par	0.447158204	-1.637919688	-1
YHR214W	par	0.355340721	0.599722723	0
YHR214W-A	par	0.716136699	0.361167493	0
YHR215W	par	0.552933329	-2.793770532	-1
YIL003W	par	0.379825262	-0.627907834	0
YIL006W	ohn	0.529508983	0.134216738	0
YIL011W	ohn	0.87425367	-1.371452227	-1
YIL013C	ohn	0.341832111	0.772079803	1
YIL014C-A	par	0.304399517	2.620675172	1
YIL014W	par	0.635566973	0.53921188	0
YIL018W	ohn	0.600442251	-1.284894539	-1
YIL021W	par	1.862951391	-0.311297457	0
YIL029C	par	0.318283233	-0.184974076	0
YIL031W	par	0.405893276	-0.350483339	0
YIL035C	par	0.561114361	-0.326662289	0
YIL036W	ohn	1.182466599	-0.142089829	0
YIL038C	par	0.991088297	-0.22631333	0
YIL041W	par	0.418035716	-0.115829895	0
YIL042C	par	0.272344282	0.612982053	0
YIL044C	par	0.45639198	-1.02004426	-1
YIL045W	ohn	0.486324557	-0.395677703	0
YIL046W	par	0.688280986	0.420300795	0
YIL050W	ohn	0.388967948	0.521106398	0
YIL051C	ohn	1.391442036	-0.74704229	-1
YIL052C	ohn	0.344134128	-1.018041438	-1
YIL053W	ohn	0.700549689	-1.891892943	-1
YIL056W	ohn	0.526895245	-2.294977935	-1
YIL057C	ohn	4.913723833	4.495469703	1
YIL060W	par	1.989369719	2.201418382	1
YIL066C	ohn	2.807293388	0.235279798	0
YIL069C	ohn	0.618858908	-1.52572214	-1
YIL074C	ohn	0.311192452	-0.719463482	0
YIL078W	par	2.668769751	-0.516138524	0
YIL079C	ohn	0.428928991	-1.334287343	-1
YIL085C	ohn	1.139898558	-0.544260744	0
YIL089W	par	0.818065782	0.00902969	0
YIL095W	ohn	0.311602762	-0.1792184	0
YIL102C	par	0.304399517	0.152926996	0
YIL103W	par	0.443888049	-0.268785596	0
YIL105C	ohn	0.873566908	0.658163722	0
YIL109C	ohn	1.093653252	-0.15635987	0
YIL113W	ohn	0.45748719	-0.636670795	0
YIL114C	ohn	2.800206319	-0.747129986	-1
YIL115C	par	1.012782467	0.496535324	0
YIL117C	ohn	1.001880411	-0.273098477	0
YIL118W	par	1.4414171	-0.296968576	0
YIL120W	ohn	1.095242179	0.632667031	0
YIL123W	ohn	0.628764459	0.04175908	0
YIL124W	par	0.753794621	0.518612568	0
YIL130W	par	1.281133807	-0.116774762	0
YIL131C	ohn	0.246969458	-0.418082183	0
YIL133C	ohn	1.062350874	-1.103103334	-1
YIL138C	ohn	1.575659615	-0.275984366	0
YIL148W	ohn	0.228019243	-0.98247483	-1
YIL149C	ohn	0.494006421	0.061508931	0
YIL153W	par	0.282560986	0.173402225	0
YIL156W	ohn	0.495164556	0.549801285	0
YIL159W	par	1.281237223	-0.10967618	0
YIL160C	par	2.783545754	1.471887396	1
YIL166C	par	1.250162331	1.136187913	1
YIL169C	par	0.672469885	0.933543975	1
YIL173W	par	0.268263987	0.609363293	0
YIL177C	par	1.223775432	0.975365005	0
YIR004W	par	0.512678533	0.508016978	0
YIR006C	par	0.454583051	-0.05337863	0
YIR013C	par	1.733270073	-1.467940032	-1
YIR018W	ohn	0.47474444	0.19042259	0
YIR019C	par	2.450900282	-0.073414393	0
YIR021W	ohn	0.354580942	-0.038943878	0
YIR028W	par	1.672806381	1.446854662	1
YIR031C	par	1.124010479	-0.155553096	0
YIR035C	par	0.606975787	-0.635776525	0
YIR036C	par	0.606975787	1.082262469	1
YIR037W	ohn	2.278517285	0.730491168	0
YIR040C	par	2.944438979	1.626623031	1
YJL001W	par	0.225942398	0.092429035	0
YJL013C	ohn	0.931516534	0.008378257	0
YJL014W	par	0.38806393	-0.714959869	0
YJL026W	ohn	0.344632514	-0.647316281	0
YJL031C	par	0.887942705	0.13316363	0
YJL033W	par	0.381195075	-0.378445839	0
YJL037W	par	0.938763588	3.337647047	1
YJL038C	par	0.938763588	1.340367296	1
YJL041W	par	0.257668717	-0.277167751	0
YJL043W	par	0.651973983	1.245704669	1
YJL045W	ohn	2.957060332	2.897486287	1
YJL048C	ohn	0.422633226	1.183676549	1
YJL050W	par	0.468267987	-0.833800797	-1
YJL056C	par	0.659147601	-0.050667322	0
YJL062W	par	0.522139071	-0.595235594	0
YJL070C	ohn	0.428125014	0.272721545	0
YJL076W	ohn	1.861380155	-0.276363178	0
YJL081C	par	0.407037875	-0.040242563	0
YJL082W	ohn	0.479818909	-0.248002027	0
YJL083W	ohn	0.534760786	-0.10814574	0
YJL084C	ohn	0.239112255	0.238447661	0
YJL089W	par	1.904776689	3.704166398	1
YJL092W	par	1.337918611	-0.060395097	0
YJL098W	ohn	0.746572271	0.369448332	0
YJL099W	ohn	0.459726087	-0.22479971	0
YJL102W	par	0.798626115	1.732553433	1
YJL105W	ohn	0.943469767	0.907988696	1
YJL110C	ohn	4.054368415	-0.309255799	0
YJL111W	par	0.38806393	-0.817504757	-1
YJL112W	ohn	0.321773119	0.835039279	1
YJL116C	ohn	3.783757423	1.409124957	1
YJL126W	par	1.620778478	-0.267152661	0
YJL129C	ohn	0.288649903	0.35147777	0
YJL130C	par	0.71365545	0.312407153	0
YJL134W	ohn	1.026157747	-0.712581777	0
YJL136C	ohn	0.276159669	-0.977527916	-1
YJL137C	ohn	0.461416999	0.34208838	0
YJL141C	par	0.45520814	0.146430055	0
YJL149W	par	0.991913191	-0.357677527	0
YJL159W	ohn	4.023230951	0.707861714	0
YJL160C	ohn	3.867034021	0.82087417	1
YJL164C	ohn	1.16735006	0.422057407	0
YJL165C	ohn	1.370465682	-0.61465335	0
YJL171C	par	0.262928114	-0.557865074	0
YJL174W	par	2.449726193	-0.30445146	0
YJL176C	par	0.374546122	-0.05956515	0
YJL177W	ohn	0.766881048	-1.456083395	-1
YJL181W	ohn	0.272017627	-0.45252118	0
YJL186W	par	0.324055718	0.132905208	0
YJL190C	par	1.469461215	-1.843955521	-1
YJL191W	ohn	1.751145242	-1.339376733	-1
YJL193W	par	0.76973896	-1.179014424	-1
YJL198W	ohn	0.690860719	-0.520335907	0
YJL200C	par	1.639161185	-0.334489252	0
YJL206C	par	1.281133807	0.89280627	1
YJL212C	par	1.302535874	-1.225431043	-1
YJL219W	par	1.748834425	2.385792537	1
YJL222W	par	0.268263987	0.312940084	0
YJL225C	par	1.223775432	1.333636535	0
YJR005C-A	ohn	1.649591909	-0.049246796	0
YJR009C	ohn	2.256253032	-1.694016874	-1
YJR015W	ohn	1.511955389	-0.452511742	0
YJR030C	ohn	0.272017627	0.658387234	0
YJR031C	ohn	0.689486123	-0.150645309	0
YJR032W	par	2.365065141	-0.758462261	-1
YJR045C	ohn	4.712504675	0.529088145	0
YJR047C	ohn	0.587552226	-1.889657621	-1
YJR048W	ohn	0.483658662	2.502083714	1
YJR049C	ohn	1.33356723	0.691300809	0
YJR051W	ohn	0.847163448	0.336411333	0
YJR054W	ohn	4.957750413	-0.399768398	0
YJR058C	par	7.6227532	-0.253746681	0
YJR059W	ohn	1.016513473	0.03708072	0
YJR061W	ohn	0.810291958	0.748333315	1
YJR066W	ohn	0.246157775	0.427161681	0
YJR075W	par	0.68795088	-0.924900581	-1
YJR076C	par	0.547451889	-0.50777974	0
YJR077C	par	0.338025636	1.871173119	1
YJR090C	par	0.787979841	-0.098103969	0
YJR091C	ohn	0.375375136	-0.03645594	0
YJR094W-A	ohn	8.162231065	-0.555656127	0
YJR095W	par	1.441750369	6.216410239	1
YJR101W	par	0.324149079	0.790316198	1
YJR103W	ohn	0.430160252	0.829264429	1
YJR105W	par	2.014473473	-0.794920745	-1
YJR109C	par	0.71365545	1.590426555	1
YJR115W	ohn	1.898917024	-0.693537555	0
YJR116W	par	1.057683846	-0.074794159	0
YJR121W	par	0.377349683	1.906512001	1
YJR130C	ohn	0.405564726	0.941122334	1
YJR131W	par	0.242442802	0.245359442	0
YJR132W	par	0.753740122	-0.706609709	0
YJR133W	par	1.04224763	0.643400412	0
YJR148W	ohn	1.651286361	2.326563397	1
YJR152W	par	0.921758214	0.252239692	0
YJR159W	par	0.405465108	2.303496713	1
YJR160C	par	1.076252497	0.587019805	0
YJR161C	par	0.266175867	0.374892223	0
YKL002W	par	1.0110165	0.227979199	0
YKL006W	ohn	1.062870166	-1.463693049	-1
YKL009W	par	3.258803607	-0.972432895	-1
YKL011C	ohn	0.354580942	-0.068601493	0
YKL019W	par	0.887942705	-0.046016619	0
YKL022C	par	0.640451521	0.135937502	0
YKL026C	ohn	2.278517285	2.620383106	1
YKL032C	ohn	1.35800254	0.221272679	0
YKL035W	ohn	4.937633725	-1.001649517	-1
YKL038W	ohn	1.123053268	0.867727654	1
YKL039W	ohn	0.758987513	0.221648604	0
YKL041W	par	1.0110165	-0.619350576	0
YKL043W	ohn	1.338633851	0.545996851	0
YKL050C	ohn	2.08889926	0.137851532	0
YKL062W	ohn	0.35100177	-0.513483783	0
YKL065C	ohn	2.496035949	0.917060935	1
YKL068W	ohn	0.300538264	-0.361103696	0
YKL081W	par	1.080442261	-1.2259628	-1
YKL085W	par	0.607507788	1.95504786	1
YKL087C	par	0.786433281	0.224806491	0
YKL091C	ohn	1.584949187	0.425627946	0
YKL093W	ohn	1.423567444	1.836780275	1
YKL103C	par	0.254986951	0.954774549	1
YKL104C	ohn	2.10509432	0.148490817	0
YKL105C	ohn	0.488233216	0.429393646	0
YKL106W	par	2.250849807	-1.21129159	-1
YKL120W	par	0.760939956	-1.841716025	-1
YKL121W	ohn	1.217993025	0.558242763	0
YKL124W	par	0.654905764	0.837673057	1
YKL127W	ohn	2.059846792	-1.155020401	-1
YKL129C	ohn	0.6157019	0.35596972	0
YKL132C	ohn	1.363655586	-0.467336062	0
YKL133C	ohn	0.67275513	0.949819971	1
YKL134C	par	1.727232497	0.675020339	0
YKL141W	ohn	2.286864031	1.848440677	1
YKL144C	par	0.957779074	-0.45247094	0
YKL146W	par	0.348156771	1.093617595	1
YKL148C	ohn	2.957060332	3.443352636	1
YKL156W	ohn	2.224521813	-1.082217002	-1
YKL157W	ohn	0.868770793	0.660058898	0
YKL161C	ohn	1.546555597	0.931807994	1
YKL163W	ohn	4.023230951	3.197917918	1
YKL164C	ohn	3.867034021	0.641613481	0
YKL166C	ohn	1.16735006	-0.804334252	-1
YKL168C	ohn	1.370465682	0.181617275	0
YKL180W	ohn	0.766881048	-1.179697048	-1
YKL187C	ohn	2.157678757	3.953479451	1
YKL188C	par	1.070389684	1.240686139	1
YKL191W	par	0.443888049	-0.23800155	0
YKL194C	par	2.668769751	0.023500314	0
YKL196C	par	0.735212779	-0.111253766	0
YKL198C	ohn	1.016513473	0.646359513	0
YKL201C	ohn	0.810291958	-0.319012305	0
YKL203C	ohn	0.246157775	0.774216755	1
YKL211C	par	0.886105627	-0.961363945	-1
YKL218C	par	1.838481345	0.623359762	0
YKL220C	par	0.929517321	0.339188232	0
YKL221W	par	3.808210733	2.29734537	1
YKL223W	par	2.944438979	-4.648916409	0
YKR001C	par	1.247722071	-0.092649587	0
YKR009C	par	1.089420191	2.385288132	1
YKR010C	ohn	1.861380155	-0.100829608	0
YKR015C	par	0.651973983	0.268816092	0
YKR018C	ohn	0.479818909	0.818039915	1
YKR019C	ohn	0.534760786	-0.063711625	0
YKR021W	ohn	0.239112255	0.440907711	0
YKR026C	par	0.67439751	-1.007545048	-1
YKR027W	ohn	0.459726087	0.002716062	0
YKR028W	ohn	0.746572271	-0.035654343	0
YKR029C	ohn	0.943469767	-0.226376276	0
YKR034W	ohn	4.054368415	1.784266509	1
YKR036C	ohn	0.321773119	-0.231131221	0
YKR038C	par	1.846954138	-0.174873372	0
YKR042W	ohn	3.783757423	0.471205407	0
YKR050W	ohn	0.288649903	0.466886282	0
YKR053C	ohn	1.026157747	0.037656079	0
YKR057W	ohn	0.276159669	-0.883360288	-1
YKR058W	ohn	0.461416999	0.759812045	1
YKR067W	par	0.541822892	1.922717326	1
YKR072C	ohn	1.061005955	0.173564706	0
YKR075C	ohn	0.468688419	0.241910669	0
YKR076W	par	0.734996332	2.56620404	1
YKR077W	ohn	1.027917289	-0.000486733	0
YKR078W	ohn	0.805541308	0.047327581	0
YKR084C	ohn	0.722940614	-0.179602977	0
YKR089C	ohn	0.483083807	0.6805815	0
YKR091W	ohn	0.566747027	0.312340372	0
YKR094C	ohn	0.228019243	-1.526486732	-1
YKR095W	ohn	0.494006421	0.221870606	0
YKR098C	ohn	0.495164556	0.152730662	0
YKR099W	par	0.314774309	-0.247905333	0
YKR105C	par	4.706070512	1.717866649	1
YKR106W	par	4.454347296	1.729770187	1
YLL001W	par	1.247722071	1.402071028	1
YLL010C	ohn	0.596543978	-0.121285484	0
YLL012W	ohn	0.36688306	-1.261821212	-1
YLL015W	par	1.219107398	0.573452639	0
YLL019C	par	0.45520814	0.915228775	1
YLL021W	ohn	1.227464223	-0.259923471	0
YLL024C	par	0.442992834	-1.066234915	-1
YLL026W	par	1.333587242	0.102554974	0
YLL028W	par	1.396249707	-0.707253827	0
YLL031C	par	0.522139071	-0.500764119	0
YLL043W	par	1.462732621	-0.171985403	0
YLL046C	ohn	4.749367955	-1.181529229	-1
YLL048C	ohn	0.953500158	0.312145148	0
YLL053C	par	0.469157725	0.222525812	0
YLL054C	par	0.437010777	0.282682782	0
YLL061W	par	0.36923704	0.44693117	0
YLL062C	par	2.131236138	0.444629291	0
YLL066C	par	2.151237753	0.725683552	0
YLL066W-B	par	3.470532075	1.691559944	0
YLR004C	par	0.921758214	0.906615162	1
YLR008C	par	1.757471025	-0.124669245	0
YLR013W	par	1.733270073	-0.348957689	0
YLR014C	par	0.720071804	-0.051699695	0
YLR017W	par	0.562250482	-0.566652714	0
YLR019W	ohn	0.596543978	-0.224292271	0
YLR020C	ohn	0.36688306	-0.851616067	-1
YLR024C	par	1.665763716	1.267601142	1
YLR027C	par	2.250849807	-0.071120468	0
YLR028C	ohn	0.647510009	0.459005723	0
YLR029C	ohn	3.864814128	-1.217926741	-1
YLR031W	ohn	1.106087247	0.362937877	0
YLR036C	par	0.818065782	-0.049596743	0
YLR044C	par	6.48593711	-2.633797775	-1
YLR047C	par	0.326165154	0.12548476	0
YLR058C	par	0.331083219	0.843349751	1
YLR061W	ohn	5.113615744	-1.064642515	0
YLR069C	par	0.798626115	1.418455094	1
YLR080W	ohn	2.221634351	0.922356215	1
YLR083C	ohn	1.325834215	-1.007402295	-1
YLR086W	par	0.396384035	0.271778396	0
YLR089C	ohn	0.896767548	0.234556097	0
YLR096W	ohn	0.521520425	-0.427494487	0
YLR098C	par	0.431319997	0.18979052	0
YLR099C	ohn	1.82305096	-0.812947043	-1
YLR108C	ohn	1.37773748	-1.521007746	-1
YLR120C	ohn	1.111132151	-0.607672591	0
YLR130C	par	0.295618657	-0.170755312	0
YLR131C	ohn	0.404725594	0.010256928	0
YLR134W	par	6.48593711	-0.367724755	0
YLR136C	ohn	0.295713042	-0.099354741	0
YLR144C	par	0.745627127	-0.294222436	0
YLR146C	par	2.40550666	-0.045344588	0
YLR153C	par	0.929392106	0.868806195	1
YLR154W-A	par	0.417735201	0	0
YLR162W-A	par	0.417735201	-1.681696637	-1
YLR163C	par	0.246581121	0.526524411	0
YLR164W	ohn	1.183353517	0.956500478	1
YLR168C	ohn	1.206789919	1.097484412	1
YLR170C	par	7.6227532	-3.703648436	0
YLR174W	ohn	0.659268102	4.751139753	1
YLR177W	ohn	1.11619689	-0.61652129	0
YLR178C	par	0.225604387	0.861970056	1
YLR179C	par	0.225604387	-0.770340971	-1
YLR180W	ohn	0.881830422	-1.189725618	-1
YLR183C	ohn	0.765657026	-0.733986256	0
YLR187W	ohn	0.602129218	-0.569854334	0
YLR197W	par	0.26614514	-0.79335254	-1
YLR206W	ohn	0.34394593	-0.146261412	0
YLR208W	par	1.067913235	-0.603552292	0
YLR209C	par	0.562250482	0.2658598	0
YLR210W	ohn	0.656862837	-0.880272999	-1
YLR213C	par	2.765169869	0.500302204	0
YLR216C	par	2.365065141	-0.468692845	0
YLR223C	ohn	1.066174129	-0.576572566	0
YLR225C	ohn	0.491811699	-1.08790875	-1
YLR227W-B	par	1.656672916	-0.13455896	0
YLR228C	ohn	0.845813897	0.015193424	0
YLR233C	ohn	1.301230772	0.550898704	0
YLR237W	par	1.896869269	0.611014121	0
YLR246W	par	0.390103387	0.465244785	0
YLR248W	ohn	2.619766739	0.518821141	0
YLR249W	ohn	6.062263251	-1.207441313	-1
YLR251W	par	0.656233942	-0.134818649	0
YLR253W	par	0.840549077	0.320911343	0
YLR258W	ohn	0.847232414	0.513774804	0
YLR264W	ohn	1.298327157	-0.964336212	-1
YLR268W	par	0.735212779	-0.954083241	-1
YLR270W	ohn	0.502632749	0.717904339	0
YLR273C	ohn	2.869841575	1.775895133	1
YLR284C	ohn	0.38113124	0.724369266	0
YLR287C-A	ohn	0.502834945	-0.779910963	-1
YLR291C	par	0.67439751	-0.557327327	0
YLR293C	ohn	2.101348747	-1.291938336	-1
YLR297W	ohn	2.171621828	-0.012552193	0
YLR300W	ohn	3.985561558	0.488283986	0
YLR304C	par	1.639161185	1.452530985	1
YLR305C	par	0.332450834	-0.090053268	0
YLR307W	par	0.546601797	3.495424039	1
YLR308W	par	0.546601797	1.384223552	1
YLR313C	ohn	1.227464223	-0.589836344	0
YLR324W	ohn	0.666354469	0.679691919	0
YLR327C	ohn	1.809306645	1.178099648	1
YLR328W	ohn	1.272583821	-0.234845042	0
YLR332W	ohn	1.190420933	-0.269285888	0
YLR333C	ohn	1.095127306	-1.19926685	-1
YLR340W	par	3.258803607	-1.027347794	-1
YLR342W	ohn	1.770451519	-0.542616892	0
YLR343W	par	3.203930604	-0.222136154	0
YLR344W	ohn	0.643970156	-0.921734392	-1
YLR346C	ohn	2.151646382	0.280572563	0
YLR348C	par	0.760939956	-0.811932482	-1
YLR350W	ohn	1.686390371	-0.404176249	0
YLR351C	par	1.620778478	-0.066818051	0
YLR353W	ohn	0.22581728	-0.301371978	0
YLR354C	ohn	3.600413494	-0.986659438	-1
YLR356W	ohn	0.692984234	0.994989552	1
YLR367W	par	1.469461215	-0.800690269	-1
YLR371W	ohn	0.764758786	0.248775337	0
YLR373C	ohn	0.544770744	-0.73930733	-1
YLR387C	par	1.539240521	0.265363047	0
YLR388W	ohn	0.232136622	-1.282816675	-1
YLR389C	par	0.884245704	0.044567209	0
YLR397C	par	3.051589474	-0.628588005	0
YLR398C	par	0.468267987	-0.338722686	0
YLR399C	ohn	0.336241918	-0.120442338	0
YLR405W	par	0.469833063	-0.503991427	0
YLR406C	ohn	1.038907255	-1.34307294	-1
YLR413W	ohn	2.157678757	-3.474146215	-1
YLR426W	par	3.030547586	-0.350389127	0
YLR433C	ohn	0.416025433	-0.028846118	0
YLR437C	ohn	1.185930705	-0.682397212	0
YLR438W	par	2.041554747	0.308356438	0
YLR449W	ohn	0.266265662	-0.968593785	-1
YLR451W	par	0.767344402	-0.028361637	0
YLR453C	ohn	0.954200806	0.185143617	0
YLR454W	par	0.663377772	1.055812004	1
YLR456W	ohn	1.627848485	1.012824024	1
YLR457C	ohn	1.265201239	-0.461981181	0
YLR460C	par	0.490857466	0.475461145	0
YLR466C-B	par	3.470532075	0.072574662	0
YML007W	ohn	0.29161784	0.710238477	0
YML016C	ohn	1.893464599	-0.622460702	0
YML018C	ohn	1.268339054	-1.170238402	-1
YML022W	ohn	1.175232015	-0.814779719	-1
YML024W	ohn	0.736283321	-1.141386304	-1
YML026C	ohn	0.241348075	-1.27139124	-1
YML027W	ohn	0.720996186	0.056584273	0
YML028W	ohn	4.146354857	-0.461806071	0
YML034W	ohn	0.691894731	-0.036998573	0
YML047C	ohn	4.957750413	0.38780949	0
YML050W	par	2.364523907	0.86150081	1
YML057W	ohn	0.416025433	0.276793149	0
YML058W	ohn	1.185930705	-0.412816904	0
YML067C	par	0.904907751	-0.141000216	0
YML070W	par	2.39036915	-0.061167976	0
YML074C	ohn	0.266265662	-0.591905018	0
YML078W	par	2.033651812	0.73606316	0
YML080W	par	0.469833063	-0.873469071	-1
YML082W	ohn	0.405564726	-0.293810341	0
YML085C	ohn	0.715714863	-0.371889672	0
YML087C	ohn	2.355202764	1.632513482	1
YML092C	par	0.275847754	-0.143112434	0
YML099C	par	1.522925843	0.237635354	0
YML100W	ohn	1.771642108	-0.055174487	0
YML101C	ohn	0.76858053	0.296215431	0
YML102W	par	0.534365901	-0.264027221	0
YML106W	ohn	2.662968665	-0.630348847	0
YML115C	par	0.320707295	-0.492226789	0
YML116W	ohn	0.279707879	-0.485095398	0
YML117W	par	0.520571414	0.218954269	0
YML118W	ohn	0.904840045	1.326812142	1
YML123C	par	5.640246795	0.322786923	0
YML124C	ohn	0.715714863	-0.933216016	-1
YML125C	ohn	2.355202764	-1.153654191	-1
YML132W	par	1.840690093	-0.201652479	0
YML133C	par	2.151237753	0.614329335	0
YMR008C	ohn	0.243770725	0.693310176	0
YMR011W	par	6.59266295	-5.915415273	-1
YMR015C	par	1.050205769	-0.732645164	0
YMR016C	ohn	1.338633851	-1.225171534	-1
YMR017W	par	1.967966729	0.633538974	0
YMR018W	par	2.149096245	1.199579098	1
YMR022W	par	0.242671126	-0.333659871	0
YMR031C	ohn	2.08889926	0.797952621	1
YMR035W	par	0.404866543	0.579586945	0
YMR037C	ohn	0.35100177	-0.254932173	0
YMR040W	ohn	2.496035949	0.742442852	0
YMR042W	par	1.272726849	0.301816344	0
YMR043W	par	1.272726849	-0.645387026	0
YMR045C	par	0.631631945	-0.965369	-1
YMR047C	ohn	0.300538264	-0.466267308	0
YMR054W	par	1.761575413	0.278840475	0
YMR058W	par	2.420953191	0.120651558	0
YMR072W	ohn	1.35800254	-0.076916006	0
YMR079W	ohn	1.584949187	-0.936442763	-1
YMR080C	par	0.858941229	-0.225098321	0
YMR081C	ohn	1.423567444	-0.643114543	0
YMR085W	ohn	2.10509432	-0.426302212	0
YMR086W	ohn	0.488233216	0.260026093	0
YMR089C	par	0.300831961	1.23377806	1
YMR091C	par	0.653189578	-1.017900256	-1
YMR101C	par	3.193874712	-0.30854757	0
YMR102C	ohn	1.217993025	-1.543450293	-1
YMR105C	ohn	2.059846792	-0.028918769	0
YMR108W	par	2.46632333	-0.082910574	0
YMR109W	ohn	0.6157019	-0.150306666	0
YMR113W	ohn	1.363655586	-0.568956223	0
YMR115W	ohn	0.67275513	0.580096342	0
YMR118C	ohn	2.286864031	0.562442513	0
YMR119W	ohn	1.507797218	-0.141511873	0
YMR120C	ohn	0.647510009	0.487434018	0
YMR121C	ohn	3.864814128	-0.316985561	0
YMR124W	ohn	1.106087247	0.535339236	0
YMR139W	ohn	0.426818672	0.503814584	0
YMR142C	ohn	0.986944216	-1.138961397	-1
YMR145C	ohn	3.466439151	1.191724077	1
YMR150C	par	0.404866543	0.362341214	0
YMR153W	ohn	0.843873268	-0.286034013	0
YMR166C	par	1.01403905	0.411018656	0
YMR169C	par	0.760224343	0.027464103	0
YMR170C	par	0.760224343	0.767690949	1
YMR171C	par	0.654905764	0.353971626	0
YMR172W	par	0.916845328	-0.029013938	0
YMR177W	ohn	0.475643261	-0.854953983	-1
YMR180C	ohn	0.613813239	0.430435106	0
YMR181C	ohn	1.211215582	0.741944262	1
YMR182C	ohn	1.698734629	0.150793915	0
YMR186W	ohn	0.516848656	-0.658793593	0
YMR192W	ohn	0.255651517	-0.391499901	0
YMR194W	ohn	2.756231685	-1.122924242	-1
YMR195W	ohn	1.259758738	-1.317001279	-1
YMR198W	ohn	0.796843585	-0.854933393	-1
YMR206W	ohn	2.407056531	2.284189327	1
YMR207C	ohn	2.614834186	0.145900492	0
YMR213W	par	0.314774309	0.160932402	0
YMR215W	par	3.484461066	-0.670720744	0
YMR222C	par	0.444842355	0.041775056	0
YMR226C	par	0.753794621	-0.473040531	0
YMR230W	ohn	0.324327363	-1.153278046	-1
YMR237W	ohn	0.646289794	-0.164057898	0
YMR243C	ohn	1.00730262	-0.345143684	0
YMR250W	par	0.552689656	0.157961186	0
YMR251W	par	0.734996332	0.390130211	0
YMR251W-A	ohn	2.47362665	0.015844175	0
YMR253C	par	1.028371041	0.640959489	0
YMR261C	ohn	1.771642108	-0.219050449	0
YMR264W	ohn	0.76858053	0.253329662	0
YMR267W	par	3.433684088	0.829053401	1
YMR271C	ohn	2.662968665	1.409999231	1
YMR272C	par	1.195427237	-0.120357499	0
YMR279C	ohn	0.279707879	-0.350824122	0
YMR280C	par	1.904776689	2.136449297	1
YMR285C	ohn	0.904840045	-0.724134414	0
YMR290C	par	0.381195075	-1.355516829	-1
YMR295C	ohn	5.416678939	0.228614255	0
YMR297W	par	1.108474591	0.831210971	1
YMR305C	ohn	0.63911546	-0.914695487	-1
YMR307W	par	3.203930604	-0.580995891	0
YMR308C	par	0.847050115	-0.585648178	0
YMR310C	ohn	0.316282068	-0.865245189	-1
YMR316W	par	0.356505858	-0.953620438	-1
YMR318C	par	4.272919234	-0.401253069	0
YMR324C	par	2.797859385	-0.823475442	0
YNL001W	ohn	1.377010868	0.096608861	0
YNL003C	par	1.01403905	-0.090819928	0
YNL004W	ohn	0.696607798	-0.33210242	0
YNL008C	ohn	1.507797218	-0.282640196	0
YNL009W	ohn	0.659268102	0.507721564	0
YNL014W	ohn	6.062263251	2.523408549	1
YNL019C	par	0.25018576	0.363063831	0
YNL020C	ohn	0.311602762	-0.011350635	0
YNL024C	par	0.722482703	-0.644490043	0
YNL025C	par	0.618518443	-0.288550069	0
YNL029C	ohn	1.139898558	-0.566111894	0
YNL031C	par	0.565068096	-0.565246369	0
YNL033W	par	0.25018576	-0.13223408	0
YNL047C	ohn	0.873566908	-0.101255108	0
YNL048W	par	0.422186759	-0.024229656	0
YNL049C	ohn	1.093653252	-0.947151142	-1
YNL053W	ohn	0.45748719	0.349415241	0
YNL055C	ohn	2.800206319	1.542858118	1
YNL058C	ohn	1.001880411	0.403450205	0
YNL064C	par	0.613997102	-0.659197157	0
YNL065W	ohn	1.095242179	-1.563971487	-1
YNL066W	ohn	0.628764459	-0.587362079	0
YNL067W	par	1.698059624	0.242769859	0
YNL068C	ohn	0.246969458	-0.341193511	0
YNL069C	ohn	1.062350874	-1.166695362	-1
YNL071W	par	0.75661794	0.115289626	0
YNL073W	par	2.267477088	0.179968275	0
YNL077W	par	0.613997102	0.899770005	1
YNL079C	ohn	1.575659615	-0.274751293	0
YNL093W	ohn	2.769840307	1.641544301	1
YNL095C	ohn	1.823404074	-0.426306772	0
YNL096C	ohn	0.92337862	-1.03628104	-1
YNL098C	ohn	1.423809936	-0.062491642	0
YNL101W	par	0.348156771	0.032832287	0
YNL104C	ohn	1.119710103	1.63459312	1
YNL106C	ohn	1.031284179	-0.336199609	0
YNL108C	ohn	0.633087886	-1.374685929	-1
YNL111C	par	1.195427237	-0.650376788	0
YNL112W	par	0.476844684	-1.287511019	-1
YNL116W	ohn	0.435033799	-0.126384559	0
YNL117W	par	1.124010479	7.966337012	1
YNL121C	ohn	1.233064967	0.12052715	0
YNL125C	par	3.808210733	1.58392299	1
YNL130C	ohn	0.784721153	-0.093405876	0
YNL135C	par	2.248858823	0.16829251	0
YNL144C	ohn	1.096596102	0.694419206	0
YNL145W	par	1.346382751	-0.943335053	-1
YNL147W	par	0.4367928	0.209108932	0
YNL154C	ohn	0.368844187	-0.500087981	0
YNL156C	ohn	0.362525154	0.586437726	0
YNL157W	ohn	0.703377232	0.060585288	0
YNL160W	ohn	2.686053255	1.029150109	1
YNL162W	ohn	0.661751049	-1.169959316	-1
YNL169C	par	0.241641446	0.079099488	0
YNL173C	ohn	0.670633097	1.293710326	1
YNL176C	ohn	1.394730672	-0.111873645	0
YNL183C	ohn	0.434242359	0.204492471	0
YNL189W	par	0.550990645	-0.321974797	0
YNL192W	par	1.542167833	-0.260619168	0
YNL194C	ohn	1.17073262	1.229190406	1
YNL195C	ohn	1.144321639	0.519945835	0
YNL202W	par	1.089420191	2.181462982	1
YNL204C	ohn	2.282889288	-0.316507842	0
YNL209W	ohn	0.546585875	-0.719933985	0
YNL225C	ohn	0.664132297	0.139434398	0
YNL231C	par	0.503188924	-0.941355154	-1
YNL237W	par	0.883850867	1.577605889	1
YNL249C	par	0.255088864	0.289423511	0
YNL264C	par	0.503188924	-1.728532551	-1
YNL267W	par	0.332450834	0.205685876	0
YNL270C	ohn	2.663087158	2.9092567	1
YNL271C	par	1.281237223	0.285805206	0
YNL278W	ohn	0.602129218	0.018414051	0
YNL280C	par	1.086185547	0.015931122	0
YNL283C	ohn	1.042426751	-0.578624138	0
YNL290W	par	0.529473624	-0.889524624	-1
YNL293W	ohn	0.454433367	0.564244837	0
YNL298W	ohn	0.668326927	-0.225720605	0
YNL299W	ohn	1.178945793	-0.862732611	-1
YNL301C	ohn	2.271995959	-1.131442675	-1
YNL302C	ohn	0.778981363	-1.068827485	-1
YNL307C	ohn	2.388705488	-0.159437049	0
YNL309W	ohn	0.739306819	-0.363562761	0
YNL321W	par	0.893450563	-0.005612892	0
YNL328C	par	1.757471025	0.613527768	0
YNL330C	par	0.471992384	-0.030182701	0
YNL331C	par	0.432897478	0.330006298	0
YNL332W	par	0.965080896	2.944925324	1
YNL333W	par	0.463908704	1.822927256	1
YNL334C	par	0.431344556	1.15037554	1
YNL335W	par	0.565807758	0.94872781	0
YNL336W	par	4.045568941	0.590019169	0
YNR001C	ohn	0.385375693	2.473153338	1
YNR002C	ohn	1.052468646	1.961469381	1
YNR012W	par	1.877433537	-0.78905178	-1
YNR014W	ohn	2.407056531	-1.964656966	-1
YNR016C	ohn	2.614834186	2.245364938	1
YNR019W	ohn	1.247062154	-0.6209987	0
YNR023W	ohn	0.965347349	-0.517983497	0
YNR026C	ohn	0.457383496	-0.709710134	0
YNR027W	par	0.508744443	-1.303589577	-1
YNR028W	ohn	0.442197449	-0.195212167	0
YNR033W	par	0.886105627	0.259985293	0
YNR034W	ohn	0.582874255	-0.129616781	0
YNR034W-A	ohn	1.454459133	1.55377541	1
YNR047W	ohn	1.402736832	0.242759259	0
YNR048W	ohn	0.473600689	-0.470750443	0
YNR053C	par	0.728099926	-0.286681719	0
YNR056C	par	2.399891109	0.749538157	0
YNR059W	par	0.669958567	-0.19890819	0
YNR067C	par	0.745627127	0.085360719	0
YNR070W	par	2.866357034	0.95537805	1
YNR071C	par	0.447158204	0.516274922	0
YNR072W	par	0.231900508	0.535652943	0
YNR073C	par	0.502314934	1.333283171	1
YOL011W	ohn	0.243770725	0.289992969	0
YOL013W-A	par	1.485693361	-2.395445683	-1
YOL016C	ohn	0.945305069	-0.920138575	-1
YOL017W	ohn	1.028631902	-0.013936012	0
YOL018C	par	0.451320761	0.363539153	0
YOL019W	ohn	3.41385385	0.222771584	0
YOL021C	par	0.383426124	-0.275394725	0
YOL023W	par	2.815122178	0.738763347	0
YOL024W	ohn	3.758920612	0.264666229	0
YOL027C	par	1.397613288	0.387854367	0
YOL028C	ohn	0.47474444	-0.416152949	0
YOL039W	par	0.514271931	-1.163334516	-1
YOL042W	par	0.862997829	-0.01144147	0
YOL043C	ohn	0.330379263	0.157309985	0
YOL045W	ohn	1.016949963	-0.072060991	0
YOL048C	par	4.600743493	0.723517078	0
YOL052C-A	ohn	2.47362665	1.862083522	1
YOL056W	ohn	0.394298302	-1.951229418	-1
YOL059W	ohn	2.34708425	-1.037336641	-1
YOL062C	par	0.333347438	-0.009407118	0
YOL066C	ohn	0.255364779	-0.360633323	0
YOL068C	ohn	1.660154443	-0.134832319	0
YOL081W	ohn	0.619838366	1.054976867	1
YOL082W	par	1.74565326	0.869908775	1
YOL083W	par	1.74565326	2.206232811	1
YOL086C	ohn	5.002724335	-1.44843456	-1
YOL089C	ohn	0.752123833	0.417147231	0
YOL091W	ohn	0.378382432	-0.305385017	0
YOL092W	ohn	1.708710202	-0.844715149	-1
YOL094C	par	0.529473624	-0.667284422	0
YOL095C	par	1.337918611	-0.537195915	0
YOL098C	par	0.681655507	-0.052266437	0
YOL100W	ohn	0.502289197	0.488306017	0
YOL101C	ohn	1.416950139	1.081701087	1
YOL103W	ohn	1.467715162	0.053291235	0
YOL105C	ohn	1.042426751	-0.901894218	-1
YOL106W	par	0.993722472	-0.103856899	0
YOL112W	ohn	0.454433367	0.15555934	0
YOL113W	ohn	0.668326927	-0.049484858	0
YOL115W	ohn	1.178945793	-0.778697435	-1
YOL116W	par	0.916845328	-0.042784635	0
YOL119C	par	0.908994889	0.10253576	0
YOL120C	ohn	2.271995959	-1.216464274	-1
YOL121C	ohn	0.778981363	-0.998218814	-1
YOL122C	par	0.749555576	0.83109515	1
YOL128C	ohn	2.388705488	-0.256286722	0
YOL130W	par	1.393524686	0.018091379	0
YOL131W	ohn	0.739306819	-0.331435448	0
YOL132W	par	3.484461066	0.489566342	0
YOL140W	par	2.041554747	0.391954223	0
YOL141W	par	1.359311213	0.209899832	0
YOL151W	par	2.178733456	-1.90374694	-1
YOL155C	par	0.672469885	0.567808538	0
YOL156W	par	1.748834425	0.655549704	0
YOL163W	par	1.250162331	1.434863287	1
YOR002W	par	0.534451349	0.043379498	0
YOR003W	ohn	3.718051691	0.707974762	0
YOR004W	par	0.7904483	-0.697250027	0
YOR005C	par	0.841128463	0.445480354	0
YOR007C	par	0.689801438	0.020218485	0
YOR010C	ohn	0.87425367	-1.05290716	-1
YOR011W	ohn	0.341832111	-0.038484895	0
YOR013W	par	2.007456768	-0.583111036	0
YOR016C	ohn	0.99001962	-0.255293768	0
YOR018W	ohn	0.501500476	-0.194759759	0
YOR025W	par	1.011228444	0.051356059	0
YOR027W	par	0.689801438	-0.088911316	0
YOR028C	ohn	0.47919024	0.107720812	0
YOR032C	par	2.705043583	0.339747726	0
YOR033C	ohn	0.392806584	0.282931502	0
YOR034C	ohn	0.869238571	0.334695426	0
YOR036W	par	0.451320761	0.013030459	0
YOR040W	ohn	0.341649922	0.613865841	0
YOR042W	ohn	1.85091494	0.367159761	0
YOR047C	ohn	1.69108686	-2.117858365	-1
YOR048C	par	0.827366501	-0.19890413	0
YOR054C	ohn	1.061005955	0.666578047	0
YOR061W	par	0.561114361	-0.245108129	0
YOR062C	ohn	0.468688419	-0.288556811	0
YOR066W	ohn	1.027917289	-0.0665041	0
YOR067C	par	0.534451349	-0.718261725	0
YOR069W	ohn	0.805541308	-0.063219678	0
YOR070C	par	0.482133119	-0.05445535	0
YOR072W-B	par	1.485693361	-3.479461358	-1
YOR076C	ohn	0.722940614	-0.645584257	0
YOR081C	ohn	0.483083807	-0.373058506	0
YOR083W	ohn	0.566747027	-0.150419476	0
YOR089C	ohn	2.769840307	-0.091629606	0
YOR092W	ohn	1.823404074	-1.129794908	-1
YOR096W	ohn	0.92337862	-1.011708994	-1
YOR098C	par	0.257668717	-0.008272336	0
YOR099W	par	1.159537046	-0.28720558	0
YOR101W	ohn	1.423809936	-1.23867592	-1
YOR108W	ohn	1.119710103	-1.471268382	-1
YOR109W	ohn	1.031284179	-0.088233015	0
YOR110W	ohn	0.633087886	-0.569132303	0
YOR113W	par	0.659147601	0.336023843	0
YOR116C	par	0.698875477	-0.354680122	0
YOR120W	ohn	1.048741329	0.969710328	1
YOR127W	ohn	0.569261129	0.266075719	0
YOR134W	ohn	0.650194216	-0.1126016	0
YOR140W	par	1.703120737	0.365779574	0
YOR147W	par	0.714167742	0.945882206	1
YOR151C	par	1.037221783	0.237794661	0
YOR153W	ohn	2.194808002	-1.877462133	-1
YOR156C	ohn	0.390986988	-0.247411815	0
YOR157C	par	0.225942398	0.185739399	0
YOR167C	ohn	1.298327157	-1.123831435	-1
YOR168W	par	1.227939643	-0.644155455	0
YOR173W	ohn	0.502632749	1.322428978	1
YOR178C	ohn	2.869841575	0.752870865	1
YOR180C	ohn	0.38113124	0.259415762	0
YOR182C	ohn	0.502834945	-0.783733015	-1
YOR185C	ohn	2.101348747	0.829129829	1
YOR186W	ohn	2.171621828	1.203978793	1
YOR190W	ohn	3.985561558	0.523073968	0
YOR192C	par	1.896869269	1.037008365	1
YOR193W	ohn	0.85393865	0.079225111	0
YOR204W	ohn	2.895730973	-0.527028128	0
YOR207C	par	1.037221783	-0.083417525	0
YOR208W	par	0.4690559	0.355522137	0
YOR213C	par	0.930464535	0.234276237	0
YOR219C	par	0.261856836	-0.322330775	0
YOR222W	ohn	1.397292322	-0.806515011	-1
YOR226C	ohn	1.006596899	-0.622407379	0
YOR227W	ohn	0.557218091	0.957238861	1
YOR229W	ohn	0.307814285	-0.202985344	0
YOR231W	ohn	0.544730848	-0.450015159	0
YOR234C	ohn	5.285170094	-1.157889308	-1
YOR237W	ohn	3.12365047	-0.616191367	0
YOR244W	par	0.812161161	0.44270423	0
YOR256C	ohn	0.411199656	0.616652718	0
YOR257W	par	2.303368335	0.353913056	0
YOR267C	par	0.391809772	-0.241835321	0
YOR270C	par	1.761575413	-0.237582442	0
YOR273C	par	1.396249707	-1.576022282	-1
YOR280C	par	0.444842355	-0.067257074	0
YOR285W	par	0.633085216	1.772966319	1
YOR286W	par	0.633085216	-0.06054565	0
YOR291W	par	1.81350119	0.016544645	0
YOR292C	par	0.656233942	-0.243642467	0
YOR293W	ohn	0.324327363	-0.930974427	-1
YOR299W	ohn	0.646289794	0.153474127	0
YOR306C	par	0.908994889	-0.354129503	0
YOR307C	par	0.76973896	-0.244539317	0
YOR310C	par	0.26614514	-0.943611303	-1
YOR316C	ohn	1.00730262	1.138652431	1
YOR321W	ohn	1.683721325	-0.301752229	0
YOR326W	ohn	0.687687536	-0.044485884	0
YOR327C	ohn	0.488618205	0.449045411	0
YOR334W	par	1.198372524	-0.545220695	0
YOR337W	par	0.431319997	0.192719988	0
YOR338W	ohn	1.477415736	0.464390305	0
YOR342C	ohn	1.6809132	-0.787201446	-1
YOR343W-B	par	1.288857358	-0.458263246	0
YOR344C	par	2.705043583	-0.88348526	-1
YOR347C	ohn	3.984645882	0.636735934	0
YOR348C	par	2.197747251	3.331159634	1
YOR363C	ohn	0.694311532	0.57605709	0
YOR365C	ohn	3.577360834	0.237115735	0
YOR370C	par	0.780202612	0.170550735	0
YOR371C	ohn	0.576153021	0.445717047	0
YOR374W	par	1.168395873	1.792412294	1
YOR375C	ohn	3.753806604	-1.444478398	-1
YOR381W	par	0.929517321	0.657355794	0
YOR383C	par	3.206388968	2.469477129	1
YOR385W	par	0.356505858	-0.594399478	0
YOR387C	par	1.223020999	0.667492813	0
YOR391C	par	2.302585093	3.313798917	1
YPL004C	par	0.826111044	0.252778037	0
YPL008W	par	0.740396822	0.220225051	0
YPL017C	ohn	1.229697785	0.407947919	0
YPL019C	ohn	0.607257304	-0.744229647	-1
YPL020C	par	0.405893276	0.125671515	0
YPL021W	par	4.431812691	0.999432404	0
YPL023C	par	0.604947781	0.375760555	0
YPL026C	ohn	0.919138364	0.52140335	0
YPL028W	par	2.783545754	-0.447799832	0
YPL036W	par	5.662398431	1.042557891	1
YPL037C	ohn	3.942655912	-1.038712227	-1
YPL038W	ohn	0.268237549	-1.00188883	-1
YPL040C	par	3.202778121	0.664207016	0
YPL048W	par	1.080442261	-0.301976837	0
YPL049C	ohn	0.972630297	-0.72612898	0
YPL053C	ohn	0.936527119	-0.594147353	0
YPL057C	ohn	2.103456572	-0.240561679	0
YPL060W	par	1.198372524	0.000680494	0
YPL074W	par	1.02909824	0.353598939	0
YPL077C	ohn	0.746902298	-0.361737719	0
YPL079W	ohn	0.371700075	-1.386164068	-1
YPL081W	ohn	2.608688471	0.021329519	0
YPL089C	ohn	1.397165981	0.124205996	0
YPL090C	ohn	0.250227084	-0.738496754	-1
YPL095C	ohn	1.303984962	-0.168921837	0
YPL106C	ohn	2.346321007	-0.361166624	0
YPL109C	par	0.840549077	1.857129028	1
YPL110C	par	0.424736396	0.842163178	1
YPL112C	ohn	0.85393865	-0.040517442	0
YPL113C	par	0.562687862	1.201130505	1
YPL119C	ohn	2.895730973	0.689363968	0
YPL129W	par	0.930464535	-0.372900564	0
YPL134C	ohn	1.397292322	2.674470845	1
YPL135W	ohn	1.006596899	1.714661064	1
YPL137C	ohn	0.557218091	0.475294238	0
YPL139C	ohn	0.307814285	-0.279336902	0
YPL140C	ohn	0.544730848	-0.159396104	0
YPL143W	ohn	5.285170094	-0.463861285	0
YPL145C	ohn	3.12365047	-0.832984683	-1
YPL147W	par	1.070389684	1.428651811	1
YPL152W	par	0.282560986	0.361334429	0
YPL159C	par	2.938288294	-0.303685642	0
YPL167C	par	0.844125489	0.512553176	0
YPL171C	par	4.610525539	2.089119429	1
YPL176C	ohn	0.411199656	0.179820675	0
YPL177C	ohn	1.39150071	0.478482507	0
YPL184C	par	0.520571414	0.300997806	0
YPL187W	ohn	3.358070672	2.854677255	1
YPL189W	ohn	2.282805098	-0.669873585	0
YPL191C	ohn	1.363198701	0.16976309	0
YPL195W	par	0.291062788	-0.025710967	0
YPL198W	ohn	2.540254032	-0.5893405	0
YPL200W	ohn	0.80546469	1.9798951	1
YPL202C	ohn	0.444946792	0.263755933	0
YPL212C	ohn	1.135810731	-1.27338295	-1
YPL216W	ohn	1.006637258	0.330965553	0
YPL219W	ohn	0.444056704	0.051195292	0
YPL220W	ohn	0.315042278	-1.310259728	-1
YPL221W	ohn	1.007711168	0.095954245	0
YPL224C	ohn	0.475643261	0.774322918	1
YPL227C	par	1.219800145	-0.980711677	-1
YPL228W	ohn	0.613813239	-0.427676867	0
YPL229W	ohn	1.211215582	-0.00859953	0
YPL230W	ohn	1.698734629	-0.031156821	0
YPL234C	par	1.55997686	-0.402394892	0
YPL240C	ohn	0.516848656	0.624625943	0
YPL247C	par	1.099542176	-0.488387984	0
YPL249C	ohn	0.255651517	0.058598635	0
YPL249C-A	ohn	2.756231685	-0.642594559	0
YPL250C	ohn	1.259758738	-0.112693007	0
YPL253C	ohn	0.796843585	-0.62920318	0
YPL259C	par	0.333347438	-0.364337451	0
YPL264C	par	1.028371041	-0.037105732	0
YPL265W	par	2.197747251	0.874709586	1
YPL273W	par	2.131236138	-1.003063594	-1
YPL274W	par	0.36923704	-0.352551061	0
YPL280W	par	2.302585093	3.406291627	1
YPR006C	par	1.352469383	3.83176102	1
YPR008W	ohn	1.384025191	0.346292354	0
YPR013C	par	1.749690142	-0.673075044	0
YPR015C	par	1.749690142	0.993411979	1
YPR019W	par	0.233488555	0.28325099	0
YPR025C	par	0.618518443	-0.769042828	-1
YPR029C	par	0.291062788	-0.28544592	0
YPR030W	ohn	1.306793027	0.234512468	0
YPR032W	ohn	0.906759415	-0.028789614	0
YPR033C	par	1.800944085	-0.516637455	0
YPR034W	par	0.407037875	-0.706612633	0
YPR037C	par	0.746114496	-0.207193416	0
YPR042C	ohn	0.375375136	0.12096947	0
YPR043W	ohn	8.162231065	0.865350642	0
YPR052C	ohn	0.316342579	-0.165805911	0
YPR066W	par	0.722645103	-0.098343928	0
YPR069C	par	2.40550666	-0.631440595	0
YPR071W	par	0.318283233	-0.418791145	0
YPR072W	par	0.991088297	-0.167937345	0
YPR074C	ohn	4.387381002	-0.976120755	-1
YPR080W	ohn	0.344407586	-0.503933214	0
YPR081C	ohn	2.582286053	0.381477561	0
YPR088C	par	0.42451842	-0.034262951	0
YPR102C	ohn	0.513840818	-1.291229437	-1
YPR110C	par	1.862951391	-1.007226988	-1
YPR111W	ohn	0.486348877	-0.221559571	0
YPR112C	par	1.093921076	-0.056659072	0
YPR114W	par	1.057683846	-0.488839423	0
YPR117W	par	0.663377772	1.114118439	1
YPR120C	ohn	0.986116719	-0.094464873	0
YPR122W	par	0.884245704	-0.158044089	0
YPR125W	par	1.397613288	-0.151512499	0
YPR131C	par	0.732209418	-0.569991222	0
YPR132W	ohn	0.424159068	-0.864902978	-1
YPR138C	ohn	0.461309749	-0.033449888	0
YPR148C	par	0.418035716	0.457708575	0
YPR149W	ohn	4.201035619	0.517493945	0
YPR151C	par	2.938288294	2.266656647	1
YPR154W	ohn	0.858112328	0.430421366	0
YPR156C	ohn	0.649944973	-0.358766526	0
YPR157W	ohn	0.452626252	-0.934304351	-1
YPR158C-D	par	1.656672916	0.360056593	0
YPR158W	ohn	1.642547403	0.129283023	0
YPR159W	ohn	1.206247162	-0.252424885	0
YPR162C	ohn	0.954200806	-0.32953808	0
YPR165W	par	1.4414171	-0.3500367	0
YPR169W-A	par	1.173273817	0	0
YPR170W-B	par	1.173273817	-0.566971099	0
YPR172W	ohn	1.627848485	-0.276445421	0
YPR174C	ohn	1.265201239	-0.184222605	0
YPR176C	par	0.370050843	-0.286766491	0
YPR178W	par	1.780566064	-0.036144187	0
YPR179C	par	0.651487635	-0.129367477	0
YPR181C	par	3.664188221	-0.329326791	0
YPR183W	par	1.219800145	-0.296066824	0
YPR186C	par	0.464094771	-0.686153011	0
YPR192W	par	0.469157725	1.682672233	1
YPR193C	par	2.204386629	2.016743447	1
YPR194C	par	1.302535874	1.263102666	1
YPR196W	par	1.357869645	0.375972696	0
YPR200C	par	0.680007964	-0.297537929	0
